# Supplementary material for: Expression of glycolytic enzymes in ovarian cancers and evaluation of the glycolytic pathway as a strategy for ovarian cancer treatment
Source: BMC Cancer. 2018 Jun 5;18:636. doi: 10.1186/s12885-018-4521-4 (PMC5987622; doi:10.1186/s12885-018-4521-4)
Supplement: Supplementary file 2 — TMA dataset. Mean AQUA expression values for GLUT1, LDHA, HKII and PKM2 in 380 ovarian cancer samples. Histology and stage are shown for individual tumours. (XLSX 77 kb) [file 12885_2018_4521_MOESM2_ESM.xlsx]

## Sheet: Sheet1
Numbera	GLUT1b	LDHAb	HKIIb	PKM2b		Survivalc	Censord			Histology			Stagee
1	6920.26	1056.63	1167.22	1330.65		20.8667	1			High Grade Serous			III
2				2544.86		20.0333	1			High Grade Serous			IV
3			1466.6	1442.66		20.1	1			High Grade Serous			III
4	7354.61		1367.04	2193.73		207.067	0			Endometrioid			I
5		4218.25	710.494	1375.49		87.2667	1			Endometrioid			I
6			784.793			15.1	1			High Grade Serous			III
7			613.265			10.9667	1			Endometrioid			IV
8				5491.78		5.46667	1			Clear cell			III
9	6930.23	1328.03	1050.74	3222.14		10.0667	1			High Grade Serous			III
10	7076.65	4421.85	2294.07	4872.01		178	0			High Grade Serous			III
11		3432.01	1827.76	4978.95		20.7	1			High Grade Serous			III
12		5288.41		3343.51		169.433	1			High Grade Serous			I
13		1853.21	1900.19	2692.74		149.3	1			High Grade Serous			I
14			1174.02	2772.07		16.4333	1			High Grade Serous			III
15			735.604	1144.94		29.2333	1			High Grade Serous			III
16	7734.92		2118.57	2965.52		44.3667	1			High Grade Serous			III
17		4259.67		6466.68		7.03333	1			High Grade Serous			III
18	4011.42	2841.11	1358.94	1914.4		21.7	1			High Grade Serous			III
19	2287.58	3019.27	1417.24	4374.9		29.6333	1			High Grade Serous			I
20		4551.02		3139.36		14.2667	1			High Grade Serous			III
21	12297.5	5696.59	1751.1	3082.41		7.56667	1			High Grade Serous			IV
22	11079.2		2015.21	5648.57		19.0667	1			High Grade Serous			III
23	8446.93	4374.08	1499.12	2547.08		69.1333	1			High Grade Serous			III
24	6691.86	4893.86	1533.21	5983.69		25.1	1			Endometrioid			III
25	2388.77	4397.39	1098.04	1322.17		158.4	0			Clear cell			I
26	4493.62	2114.69	2309.71	6594.23		50.4	1			High Grade Serous			III
27	1521.89	1130.55	913.911	3638.02		20.3	1			High Grade Serous			III
28			1738.53	5792.7		39.1667	1			High Grade Serous			III
29	5106.84	1040.88	1997.23	6891.98		13.4	1			High Grade Serous			III
30	2634.27	1261.34	3712.33	5510.42		23.3	1			High Grade Serous			III
31	3671.31	2130.33	2551.3	5791.29		12.9333	1			High Grade Serous			III
32		1728.54				37.3333	1			High Grade Serous			III
33			4593.69	6062.32		18.5333	1			High Grade Serous			III
34	6532.99		5995.75	7587.12		15.4	1			High Grade Serous			III
35			3355.29			5.36667	1			High Grade Serous			III
36	1369.27		1536.71	2020.1		12.0333	1			Clear cell			III
37		4394.54	2124.84	2685.72		34.3	1			High Grade Serous			IV
38	2319.95	3954.59	3922.08	3831.33		2.3	1			High Grade Serous			IV
39	6103.84		4436.39	4175.67		11.9	1			High Grade Serous			III
40	2441.19	2059.56	4582.18	3733.39		15	1			High Grade Serous			IV
41	3241.06	870.102	1934.46	3247.81		8.26667	1			Endometrioid			III
42	1386.56	360.057	3548.66	2269		16.8333	1			High Grade Serous			III
43			5514.57	8791.84		20.3333	1			High Grade Serous			IV
44	2582.73	719.519	6321.64	4630.65		5.56667	1			High Grade Serous			III
45			6948.52	4310.8		24	1			High Grade Serous			III
46			10043.9	12758		158.067	0			Clear cell			II
47		1065.31		6533.89		33.7333	1			High Grade Serous			III
48	2221.18	1499.5	4276.04	9303.27		11.9	1			High Grade Serous			III
49	3888.85	1525.39	2697.77	7066.27		124.1	1			High Grade Serous			III
50	2774.5	831.192	2397.43	1414.56		152.467	0			High Grade Serous			III
51	2592.36	384.6	3206.56	2663.61		9.9	1			High Grade Serous			IV
52	6913	1362.76	1635.7	1894.65		156.633	0			High Grade Serous			II
53	2031.84		1396.16	2173.11		41.5	1			High Grade Serous			III
54	2132.75	1112.45	2476.4	4790.6		43.4667	1			High Grade Serous			III
55	2913.91	1866.15	3108.61	2764.15		19.8333	1			Endometrioid			IV
56	1456.56	1111.43	897.298	715.896		5.83333	1			Mucinous			II
57			5532.76	6540.23		25.1667	1			High Grade Serous			III
58	3913.21	1652.09	3087.26	6463.88		20.8333	1			High Grade Serous			III
59	4607.24	1853.77	4526.59	6468.82		50.9333	1			High Grade Serous			III
60	2185.41	1568.99	4966.89	3953.68		1.9	1			High Grade Serous			IV
61	4352.19	736.541	3774.86	4354.06		70.4667	1			High Grade Serous			III
62	7023.27		6944.5	7317.14		46	1			High Grade Serous			III
63	7709.72	832.831	6820.1	5040.51		65.8333	1			High Grade Serous			III
64	4090.08	2790.78	3574.06	6308.83		133.033	0			Endometrioid			I
65	1203.42	662.519	2921.52	4279.91		49.7333	1			High Grade Serous			IV
66			3780.42	3795.39		138.667	0			High Grade Serous			NK
67	4635.84	388.158	6558.23	2919.57		20	1			High Grade Serous			III
68	7467.28	634.999	1604.56	5312.62		9.66667	1			Endometrioid			IV
69			5021.68	3525.26		6.46667	1			High Grade Serous			III
70	3181.6	1934.56	4849.04	6708.46		138.567	0			Mucinous			III
71	1916.44	1204.57				7.86667	1			High Grade Serous			III
72	1979.74	3737.62	3591.4	10280.7		23.0333	1			Endometrioid			I
73	2963.28	1092.45	5093.55	4959.45		97.8667	1			High Grade Serous			III
74	3418.16	1396.02	6052.12	8536.36		19.6333	1			High Grade Serous			III
75				4360.69		31.6	1			High Grade Serous			III
76	5931.42	1908.46	3453.77	7112.49		144.2	0			High Grade Serous			III
77	1831.04	246.288	9239.4	2783.43		136.6	0			Endometrioid			I
78	2742	1005.34	5871.42	5678.26		7.56667	1			High Grade Serous			IV
79	1633.98	1984.84	2311.74	5420.61		132.367	0			Clear cell			I
80	1915.21	937.859	3144.13	5409.8		53.6667	1			High Grade Serous			IV
81	3205.68	1084.38	1920.02	3066.68		2.53333	1			High Grade Serous			III
82	2076.38	1532.7	1729.56	5312.24		65.5333	1			Endometrioid			III
83		552.307	1751.58	3801.38		79.2667	1			High Grade Serous			IV
84		1250.03	3501.42	8423.97		20.8	1			Endometrioid			III
85		1294.3	3930.12	3577.72		133	0			High Grade Serous			II
86	2001.71	1531.61	4564.18	9651.47		13.0333	1			Endometrioid			III
87	2543.96	2939.89	1323.67	3326.42		14.8333	1			Mucinous			I
88		1086.25	7247.85	6642.62		7.66667	1			High Grade Serous			IV
89			4941.76	6732.45		132.067	0			High Grade Serous			III
90	1331.17	1972.7	4186.39	7984.3		10.4	1			Endometrioid			III
91		1497.09	8493.5	4707.9		10.6333	1			High Grade Serous			III
92	4481.52	1215.39	6161.47	2655.74		80.8333	1			High Grade Serous			III
93	1820.99	1492.34	3390.85	5153.2		8.9	1			Endometrioid			III
94		937.269	4032.08	4945.37		6.46667	1			High Grade Serous			III
95	706.804	148.99	1416.23	1369.91		74.6667	1			Endometrioid			II
96	1617.31	1199.52	8485.49	6061.5		12.1333	1			High Grade Serous			III
97	744.626		1747.93	3391.38		18.0333	1			Mucinous			IV
98			4127.6	5105.43		48.4	1			Endometrioid			III
99	1720.63	608.779	5194.11	1454.3		10.4	1			High Grade Serous			III
100	1596.78	608.097	5337.57	3024.48		13.2333	1			High Grade Serous			III
101			6412.55	6021.29		78.9667	1			High Grade Serous			III
102		746.69	2055.69			13.9333	1			High Grade Serous			IV
103	1292.42	785.982	1865.77	2905.96		44.7	1			High Grade Serous			I
104	2646.94	1059.85	8070.96	7837.92		30.4667	1			High Grade Serous			IV
105	1244.56	1123.35	5812.32	4315.6		13.2	1			High Grade Serous			IV
106	2529.54	1879.8	8040.65	7748.67		16.6667	1			High Grade Serous			III
107	2085.98	2022.75	8508.55	11072		105.133	1			High Grade Serous			I
108		1387.36	5871.33	4077.22		37.4	1			High Grade Serous			IV
109	4948.33		1946.58	639.348		55.3667	1			Endometrioid			II
110	2826.66	696.332	2631.21	1473.17		10.1333	1			High Grade Serous			II
111	1355.2		3175.34	3338.85		53.6333	1			High Grade Serous			III
112		1031.92	2791.74	3425.53		29.0333	1			High Grade Serous			III
113	6485.84	1214.59	2214.62	2880.28		48.3667	1			High Grade Serous			III
114		1090.64	8093.26	4245.56		71.4	1			High Grade Serous			III
115	3663.31		4916.16	5269.96		41	1			High Grade Serous			III
116	2341.63	1398.06	6984.92	5510.23		121.8	0			Endometrioid			I
117		1905.42	3480.42	2601.38		23.5667	1			High Grade Serous			III
118	3301.34	1202.88	5846.07	10295.7		12.1667	1			High Grade Serous			III
119	2698.21		2213.52	1673.1		18.7333	1			High Grade Serous			III
120			6505.72	3698.64		12.4333	1			High Grade Serous			III
121	2524.17	755.203	4957.63	1984.96		111.233	0			Endometrioid			III
122	4637.02		7681.57	9675.25		13.6667	1			High Grade Serous			III
123	3856.21	1300.17	6247.35	2312.88		8.16667	1			High Grade Serous			IV
124	3058.21	910.242	7035.99	3022.9		11.8333	1			High Grade Serous			III
125	2983.96		3050.23	5536.64		114.033	1			High Grade Serous			III
126	2395.27	2254.81	5519.82	5437.32		108.5	0			Low Grade Serous			III
127	1348.89	238.478	2025.9	2708.77		109.267	0			Endometrioid			II
128	2719.22	355.562	5726.53	1917.3		18.8	1			Endometrioid			IV
129	2305.98	934.263	2974.75	2784.59		12.5	1			High Grade Serous			IV
130	3091.36	1053.54	8951.77	3385.83		46.2333	1			High Grade Serous			III
131	1901.98	1308	5728.6	3945.78		12.2667	1			Endometrioid			IV
132			7549.55	6713.83		104.833	1			High Grade Serous			I
133		3005.67	4042.2	4999.12		34.7667	1			Endometrioid			III
134	2456.33	1103.27	2614.52	5275.29		65.0667	1			High Grade Serous			III
135	3145.85	1333.78	5736.18	4169.62		64.0333	1			High Grade Serous			II
136	1383.81	806.721	719.078	659.503		80.2667	1			Clear cell			I
137	1589.91		4521.42	7102.91		28.5333	1			High Grade Serous			III
138		870.698		3715.42		3.66667	1			High Grade Serous			III
139			1710.26	1996.72		15.4667	1			Endometrioid			IV
140			3461.7	6341.25		94.8667	1			High Grade Serous			III
141	2910.02		2120.89	2483.35		78.6333	1			Clear cell			II
142	2561.37		879.868			46.3	1			Clear cell			NK
143	1826.41	1193.32	3801.88	3657.3		44.7333	1			High Grade Serous			I
144	1238.95	664.014	2473.09	2877.25		50.7667	1			High Grade Serous			III
145		1263.77	5425.88	1499.1		30.4333	1			Mucinous			I
146	3455.26	359.487	3072.22	2783.21		104.9	0			High Grade Serous			IV
147	5147.52		4229.63	2237.58		9.4	1			High Grade Serous			IV
148	4890.06	829.256	7739.38	5435.41		50.0667	1			High Grade Serous			III
149	3350.98	928.974	5357.17	3212.41		8.83333	1			High Grade Serous			III
150			9919.15	6825.26		11.7	1			High Grade Serous			III
151		305.158	12043.9	2823.21		104.767	0			Endometrioid			I
152	895.901	1943.67	1328.98	4773.96		108.833	0			Endometrioid			I
153			3680.88	3980.6		110	0			High Grade Serous			III
154	1528.23	434.754	2849.54	1846.18		112	0			High Grade Serous			II
155				1828.37		55.0667	1			Low Grade Serous			I
156	1374.24	786.721	2249.67	1417.33		9.4	1			Endometrioid			III
157	3194.04		5561.68	1768.02		5.06667	1			High Grade Serous			IV
158	1008.51			859.971		36.5667	1			Endometrioid			III
159			6975.53	3286.33		114.767	0			High Grade Serous			II
160	3932.08	845.766	3958.76	2442.83		99.2	1			High Grade Serous			III
161	2866.5	567.923	4470.98	1102.54		24.7333	1			Endometrioid			III
162	1140.32	984.803	4262.07	5387.02		80.5333	1			High Grade Serous			III
163	2456.06	491.142	3889.33	3723.62		96.2	0			High Grade Serous			II
164	1853.32		1222.6	1421.41		13.1	1			Clear cell			III
165			1822.06	3312.03		14.8333	1			High Grade Serous			NK
166	3344	984.034	4023.96	3473.49		34.5333	1			High Grade Serous			III
167	2377.82	1449.05	3321.4	4311.17		100.4	0			Endometrioid			I
168			2831.4	3512.28		12.9333	1			High Grade Serous			III
169			1041.35	1481.68		5.26667	1			Endometrioid			III
170			2889.08	3126.21		41.3667	1			High Grade Serous			III
171	2095.61	754.577	2724.94	1454.31		56.9333	1			High Grade Serous			III
172	2418.47	1621.69	877.783	2640.37		73.2	1			Clear cell			I
173			2055.67	3012.13		101.033	0			Endometrioid			I
174			1325.82			25.6333	1			High Grade Serous			III
175	1597.31	841.365	1886.29	2028.72		31.5667	1			High Grade Serous			IV
176	1628.29		1345.59	2515.98		5.5	1			High Grade Serous			II
177	2507.63	937.464	4206.61	2168.28		56.5	1			High Grade Serous			IV
178			1082.69	1068.02		119.1	0			Endometrioid			I
179	2649		3507.42	1575.79		35.4	1			High Grade Serous			IV
180	3279.94	518.826	3671.54	1856.51		18.6333	1			High Grade Serous			III
181			6852.07	1635.51		27.5	1			High Grade Serous			III
182	2323.43	773.531	6630.57	5057.43		96.1	0			High Grade Serous			NK
183	1996.78	1064.64	5040.65	2498.82		76.2	1			High Grade Serous			II
184		332.741	6501.33	2920.35		98.6	0			High Grade Serous			NK
185	3420.14	1643.27	2779.56	3591.51		23	1			Clear cell			I
186	1837.96	207.7	3993.82	1136.5		47.1	1			High Grade Serous			II
187			7309.16			7.5	1			High Grade Serous			III
188	1596.87	274.2	4595.83	1547.62		37.5	1			High Grade Serous			III
189	1119.93	1071.79	2856.28	2492.54		39.3667	1			High Grade Serous			III
190	2741.36	535.628	1585.39	1259.93		100.367	0			High Grade Serous			III
191	3972.91	503.126	4972.3	4570.28		93.0667	1			High Grade Serous			III
192	6506.2	230.845	7077.86	1974.07		45.0667	1			High Grade Serous			III
193	1179.63		1897.14	882.787		96.6667	0			Endometrioid			II
194	2631.34		4480.91	6260.79		24.1667	1			Endometrioid			II
195	4054.28		6981.76			30.0333	1			High Grade Serous			IV
196				4845.72		49.8	1			High Grade Serous			IV
197			3716.44	4481.78		44.6333	1			High Grade Serous			III
198			3569.65	1426.25		47.2667	1			High Grade Serous			III
199	4749.3		1581.1			46.6667	1			High Grade Serous			III
200			2119.92			35.1333	1			High Grade Serous			I
201			1627.24			12.6333	1			High Grade Serous			III
202	1195.39					57.9	1			Endometrioid			II
203			604.244			14.8667	1			High Grade Serous			IV
204	840.253		842.085			97.2333	0			High Grade Serous			III
205		5106.86				9.2	1			Clear cell			III
206	3785.6		2557.61			29.7333	1			High Grade Serous			III
207	3081.86		999.72			43.8333	1			Clear cell			I
208	3042.32					35.8333	1			High Grade Serous			III
209	3443.39		1102.3			9.26667	1			High Grade Serous			II
210			2633.02			90.1333	0			Mucinous			I
211	3395.48		1566.44	6172.18		71.1667	1			Clear cell			II
212	2260.82		4513.21	8002.47		27	1			High Grade Serous			III
213		994.585		5658.69		77.9333	0			Low Grade Serous			IV
214	2716.07		1814.59	686.46		51.1333	1			High Grade Serous			III
215	1689.25		3592.24			14.3	1			High Grade Serous			NK
216	1442.92	2106.33	3521.64	839.754		75.8333	0			Mucinous			I
217	2524.84	1493.38	3177.63	3212.52		44.3667	1			High Grade Serous			III
218			2522.28			46.0333	1			High Grade Serous			III
219	1206.08	756.513	1665.52	1633.66		55.6	1			High Grade Serous			III
220	1998.29	2488.6	3917.89	3729.89		90.5333	0			High Grade Serous			III
221	1340.53	1227.56	1632.37	1014.52		87.9	0			High Grade Serous			III
222	2235.37		5754.33	5890.65		29	1			High Grade Serous			III
223	1064.14		4161.45			78.6	0			High Grade Serous			III
224	4298.61		10752.2	11530.4		1.36667	1			High Grade Serous			IV
225	3502.33		3852.56	1003.44		48.2333	1			High Grade Serous			III
226	1287.67		5517.86	5357.74		5.6	1			High Grade Serous			III
227	2234.33		2806.14			31.3667	1			High Grade Serous			IV
228	1929.81		2930.99	7233.01		41.3	1			High Grade Serous			IV
229	2316.14	1425.44	4795.2	1939.77		46.8667	1			High Grade Serous			III
230	3137.62		2333.72			22.6333	1			High Grade Serous			III
231	2208.52	875.884	4013.46			31.1	1			Low Grade Serous			III
232	2372.07	3127.39				41.4667	1			High Grade Serous			III
233	1565.6	1678.55	1224.05			60.9	1			High Grade Serous			II
234	1120.02	257.739	2910.25			38.1	1			High Grade Serous			III
235	1757.95	693.826	2614.68	827.698		15.5333	1			High Grade Serous			III
236	1889.91	412.21	1240.34	760.209		75.7667	1			High Grade Serous			III
237	1854.91	406.144		770.89		81	1			High Grade Serous			III
238	801.46	4965.66				15.3333	1			High Grade Serous			III
239	1870.14	4701.36		2646.11		11.7333	1			High Grade Serous			III
240	2328.42	3236.63	6037.08	1452.67		82.2667	0			High Grade Serous			III
241	1825.34					42.3667	1			High Grade Serous			III
242	2151.32		4876.05	3741.23		20.0333	1			High Grade Serous			III
243	2710.99		5551.65	2432.83		31.3333	1			High Grade Serous			III
244	3513.29		2074.72	7525.41		34.4333	1			High Grade Serous			III
245	660.953	3335.71	1383.59	6047.98		42.2	1			Clear cell			II
246	1448.3	452.267	5423.89	2342.96		27.6	0			High Grade Serous			III
247	2013.92	593.499	3965			73.9667	0			High Grade Serous			III
248	1528.81	1210.08	4083.18	2702.81		14.3333	1			High Grade Serous			III
249	930.843	512.696	2842.16	3525.94		4.06667	1			High Grade Serous			IV
250	1087.08	1756.04	3045.85	1779.07		21.8333	1			High Grade Serous			III
251		566.659	1231.04	2805.83		20.9667	1			High Grade Serous			IV
252	1198.83					28.2	1			High Grade Serous			III
253	7825.9	1298.02	2115.31	7234.87		8.4	1			High Grade Serous			IV
254	4023.02	297.513	2226.17	2908.1		52.7667	1			High Grade Serous			III
255	4130.77		1241.23			73.2333	0			High Grade Serous			II
256	3745.6	2236.71	4788.2	3410.2		33.2667	1			Endometrioid			III
257	788.299	1768.66	3682.12	3395.71		41	1			High Grade Serous			III
258	1686.16	706.065	2690.32	1646.98		71.7667	0			Low Grade Serous			III
259	4531.77	1292.43	2986.16	4738.87		13.3667	1			High Grade Serous			III
260	2946.52		2614.99			67.7667	1			High Grade Serous			III
261	2126.86	509.006	5948.99	3314.16		42.1	1			High Grade Serous			III
262	3279.53		8037.53			34.2667	1			High Grade Serous			III
263	1386.78	2552.68	3302.33	2407.84		71.5333	0			Endometrioid			NK
264	5745.66					29.6333	1			High Grade Serous			I
265	4527.25	307.293	1843.73	1320.87		8.93333	1			High Grade Serous			III
266	4474.71	818.155	5877.85	1074.37		66.5667	0			High Grade Serous			III
267	3052.04	363.177	2339.41	432.356		19.3667	1			High Grade Serous			III
268	3402.41		991.785	602.585		27.8333	1			High Grade Serous			IV
269	4798.28	827.608	3003.85	1786.24		31.1	1			High Grade Serous			III
270	2022.71	449.904	5081.73	1145.14		14.6333	1			High Grade Serous			IV
271	5156.85	1501.28	4743.59	2611.59		31.7667	1			High Grade Serous			III
272		4521.22	1451.55	6117.82		7.26667	1			Clear cell			II
273	1431.23	2700.87	8015.79	8705.09		59	0			High Grade Serous			II
274	2095.55	895.494	4704.3	1728.35		68.4333	0			High Grade Serous			III
275	1411.33	1325.57	6599.29	6348.38		73.6667	0			Endometrioid			I
276	1129.41	1838.61	7508.1	4160.63		30.3333	1			High Grade Serous			III
277	3881.21	1636.12	7243.47	3033.09		57.1667	0			High Grade Serous			II
278	3048.07	505.456	5707.29	4086.7		48.0667	0			High Grade Serous			IV
279	2558.95					49.6333	1			High Grade Serous			IV
280	2128.75	457.14	6950.21	2654.88		59.0667	0			High Grade Serous			III
281	2370.41	551.506	6924.29	2838.55		17	1			High Grade Serous			III
282	1700.81	352.186	3968.11	2138.07		56.4333	0			High Grade Serous			III
283	1732.48	565.293	4876.59	2560.01		23.1	1			High Grade Serous			III
284	4687.93	1593.7	3856.55	6034.34		50.7667	0			High Grade Serous			II
285	1207.71	405.878	3570.23	4160.18		16.9333	1			High Grade Serous			IV
286	1051.54	532.702	4253.68	4575.37		58.4333	0			Endometrioid			III
287	1491.53	856.258	4616.19	1846.35		3.3	1			High Grade Serous			III
288	1739.4	1281.71	7589.9	2487.34		22.7333	1			High Grade Serous			III
289	2222.64	623.493	3708.97	3431.85		56.2	0			Endometrioid			II
290	3822.94		12585.6	4146.64		10	1			Endometrioid			III
291	5059.35		7660.65	7455.45		59.3	0			High Grade Serous			IV
292	1834.33		5165.74	3284.26		30.1	1			High Grade Serous			III
293	2519.37		4981.61			56.7667	0			High Grade Serous			III
294	3927.39					3.83333	1			High Grade Serous			III
295	2255.2		2110.72			52.3	0			Clear cell			NK
296	1430.39	788.492	5040.49			7.96667	1			Endometrioid			IV
297	3305.7	693.455	6069.45	1160.34		24.2333	1			Clear cell			III
298	2652.03	839.256	7111.52	1041.72		45.2333	0			Clear cell			II
299	537.586	748.083	3591.23	1738.74		48.0667	0			Endometrioid			II
300	2220.56	971.351	1069.29	1176.94		52.6	0			High Grade Serous			IV
301	2052.39	757.753	3883.52	1256.38		37.8667	1			High Grade Serous			III
302	1345.99	357.051	2613.34	1230.38		41.5667	0			High Grade Serous			I
303	909.651	301.022				23.3	1			High Grade Serous			IV
304	2633.05	1448.11	2351.52	2185.36		24.5	1			High Grade Serous			III
305	1462.52	1606.25	3524.19	2187.08		48.6	0			Endometrioid			II
306	2709.75	333.38	4612.43	1765.61		18	1			High Grade Serous			IV
307	2126.95	1109.66	5708.71	3989.55		46.4	0			Endometrioid			II
308	2443.49	968.138	8289.95	3638.44		51.7667	0			High Grade Serous			II
309	2548.78	1308.88	4597.67	3557.45		51.0667	0			High Grade Serous			III
310	1516.51	680.611	7052.83	1900.09		16.0333	1			High Grade Serous			IV
311	4681.46	2239.62	5690.52	4471.16		20.1	1			High Grade Serous			IV
312	3853.53	278.169	2906.45	2352.18		47.5	1			High Grade Serous			IV
313			1414.28			28.7	1			Clear cell			II
314	2015.73	174.959	7760.21	1389.54		49.8667	0			High Grade Serous			III
315		941.135	2926.5	1964.11		34.4667	1			Low Grade Serous			III
316	1365.29	714.218	987.221	2090.76		53.4667	0			High Grade Serous			IV
317	821.114	275.644	1353.08	1778.28		17.9333	1			High Grade Serous			III
318	1346.98					34.3	1			Endometrioid			I
319	4272.15		7057.78			21.5	1			High Grade Serous			III
320	2658.38	1175.5	1178.99	1681.04		44.5667	0			High Grade Serous			I
321	2021.02	678.886	5694.92	1262.63		48.5667	0			High Grade Serous			IV
322	1245.11	1787.68	2507.61	3696.87		21.3	1			High Grade Serous			III
323	2780.59	854.157	2070.25	2448.88		19.6333	1			High Grade Serous			III
324			2889.25			41.3	1			High Grade Serous			III
325	3337.21	2628	4726.78	6110.94		25.8667	1			High Grade Serous			III
326	2487.01	1017.92	6706.77	5937.07		14.6333	1			High Grade Serous			III
327	1772.62	1540.44	5757.53	4513.68		19.8333	1			High Grade Serous			III
328	1365.03	899.591	5438.7	3558.74		36.7333	1			High Grade Serous			III
329	2583.85	2969.19	6028	3153.62		43.1667	0			Endometrioid			II
330	5320.77	2750.04	2415.35	1931.74		44.7667	0			High Grade Serous			III
331	4800.97	854.18	7503.75	1753.02		30.2	1			High Grade Serous			IV
332	1464.59	1659.22	574.1	910.372		46.7	0			Clear cell			II
333	3414.35	505.524	493.227	806.693		11.9	1			High Grade Serous			III
334	1275.69			243.028		5.3	1			Mucinous			III
335	2103.73	912.495	1699.6	618.261		18.6333	1			High Grade Serous			III
336	1685.67	550.918	3129.16	2108.01		11.2	1			High Grade Serous			III
337			1334.2	268.845		16.5	1			Endometrioid			III
338	2846.87	677.525	1012.65			14.1333	1			High Grade Serous			NK
339	2512.96	2075.93	4860.32	2562.26		22	1			High Grade Serous			III
340	3902.96	859.174	3665	3896.1		26.8667	1			High Grade Serous			NK
341	2500.15	2601.52	3470.43	4820.84		41.5333	0			High Grade Serous			IV
342	3167.7	1259.55	4317.45	2906.42		41.2333	0			High Grade Serous			III
343	745.142	1710.47	1402.88	5325.07		41.0333	0			Endometrioid			III
344	2847.54		12337.3			9.06667	1			High Grade Serous			IV
345	962.902			1191.73		41.8	0			High Grade Serous			IV
346	2177.27	999.497	4892.81	2777.99		30.9333	1			High Grade Serous			III
347	1511.98		1419.81	4124.84		37.5333	0			Clear cell			II
348	716.298	185.562	3943	1531.21		24.1667	1			High Grade Serous			IV
349	1393.1		1840.12	1022.92		5.16667	1			High Grade Serous			IV
350	930.021	872.658	2536.05	1353.57		22	1			High Grade Serous			III
351			803.253			36.3667	0			High Grade Serous			IV
352	825.664	776.343	1831.69	878.136		39.2	0			Mucinous			I
353	1392.03	923.258	2984.43			29.7	1			Endometrioid			II
354	1813.92	865.163	3309.64	1186.93		21.3667	1			High Grade Serous			III
355	1347.5	1497.41	2545.72	2818.04		33.2333	0			Low Grade Serous			III
356	1621.51	704.902	3159.02	3569.63		26.0667	1			High Grade Serous			III
357	1853.21	903.707	3444.48	885.243		25.9333	1			High Grade Serous			III
358	716.708	1374.9	1331.23	1333.2		28.9333	1			Mucinous			III
359	1294.41	767.574		1944.78		35.7667	0			High Grade Serous			NK
360	2269.26	886.514	4120.69	1745.56		36	0			High Grade Serous			III
361	2960.2	1450.87	5916.41	4619.89		26.1	0			Clear cell			II
362	1998.32	1337.59	4296.38	3293.55		13.6	1			High Grade Serous			III
363	2119.16	1273.04	4129.64	2026.71		29.3	0			High Grade Serous			III
364	2131.18	2664.18	884.98	2823.71		35.4	0			Clear cell			I
365	1591.17	667.214	2231.4	518.177		32.6333	0			Endometrioid			I
366	557.602	916.651	830.672	682.516		20	1			Endometrioid			II
367	1867.96	455.509	1606.17			19.2	1			High Grade Serous			IV
368	933.722	641.401	1190.64	843.653		33.3333	0			Endometrioid			NK
369	1181.98	449.015	1976.69			32.2	0			Low Grade Serous			I
370	702.675	331.879	1065.1	972.953		19.5	1			High Grade Serous			IV
371	1418.98	603.91	1281.25	1655.28		34.0333	0			High Grade Serous			III
372	1241.99	858.924	1692.83	562.127		35.2333	0			High Grade Serous			III
373	1777.32	1305.38	3441.54	2088.85		30.6333	0			High Grade Serous			III
374			2907.68	2309.93		27.6333	1			High Grade Serous			NK
375	1868.07	1328.44	1358.8	1131.49		43.9	0			High Grade Serous			III
376	1296.33	454.254	2417.74	1504.6		27.9333	1			High Grade Serous			III
377	1599.67	244.642	3027.41	962.239		29.3	0			High Grade Serous			III
378	608.603	652.821	1236.02	415.708		29.8333	0			Clear cell			II
379	2539.74					32.2333	0			High Grade Serous			II
380	1033.25	1069.35	3432.7	1691.3		32	0			High Grade Serous			III
a Patient number
bAQUA score
cOverall survival time (months)
d0 = Alive; 1 = Dead
eNK = Not known
